# Supplementary material for: Deep Learning-Based Algorithm for Automatic Detection of Pulmonary Embolism in Chest CT Angiograms
Source: Diagnostics (Basel). 2023 Apr 3;13(7):1324. doi: 10.3390/diagnostics13071324 (PMC10093638; doi:10.3390/diagnostics13071324)
Supplement: Supplementary file 1 [file diagnostics-13-01324-s001.zip]

Archive with 1 entries (1 files):
- diagnostics-2241156-supplementary.pdf
